# Supplementary material for: Short-Term Exposure Effects of the Environmental Endocrine Disruptor Benzo(a)Pyrene on Thyroid Axis Function in Zebrafish
Source: Int J Mol Sci. 2022 May 23;23(10):5833. doi: 10.3390/ijms23105833 (PMC9148134; doi:10.3390/ijms23105833)
Supplement: Supplementary file 1 [file ijms-23-05833-s001.zip]

Archive with 1 entries (1 files):
- ijms-1726147-supplementary.pdf
